# Supplementary material for: Maternal Pre-Pregnancy BMI and Gestational Weight Gain Are Associated with Preschool Children’s Neuropsychological Outcomes in the APrON Cohort
Source: Children (Basel). 2023 Nov 25;10(12):1849. doi: 10.3390/children10121849 (PMC10742277; doi:10.3390/children10121849)
Supplement: Supplementary file 1 [file children-10-01849-s001.zip]

Archive with 1 entries (1 files):
- children-2706144-supplementary.pdf
